# Supplementary material for: Waterbird guilds function as dynamic cross-ecosystem energy vectors in unique soda pan model systems
Source: Sci Rep. 2026 Jun 20;16:22060. doi: 10.1038/s41598-026-57369-6 (PMC13369795; doi:10.1038/s41598-026-57369-6)
Supplement: Supplementary file 1 — Supplementary Material 1 [file 41598_2026_57369_MOESM1_ESM.xlsx]

## Sheet: Scpecies_counts
Order	Family	Scientific name	Guild	Total counts
Charadriiformes	Scolopacidae	Actitis hypoleucos	Net exporter	559
Anseriformes	Anatidae	Anas acuta	Importer-exporter	16109
Anseriformes	Anatidae	Anas crecca	Importer-exporter	186308
Anseriformes	Anatidae	Anas platyrhynchos	Importer-exporter	394909
Anseriformes	Anatidae	Anser albifrons	Net importer	553102
Anseriformes	Anatidae	Anser anser	Net importer	240484
Anseriformes	Anatidae	Anser erythropus	Net importer	2
Anseriformes	Anatidae	Anser fabalis	Net importer	36906
Pelecaniformes	Ardeidae	Ardea alba	Importer-exporter	2117
Pelecaniformes	Ardeidae	Ardea cinerea	Importer-exporter	1631
Pelecaniformes	Ardeidae	Ardea purpurea	Importer-exporter	281
Pelecaniformes	Ardeidae	Ardeola ralloides	Net exporter	48
Charadriiformes	Scolopacidae	Arenaria interpres	Net exporter	23
Anseriformes	Anatidae	Aythya ferina	Net exporter	7023
Anseriformes	Anatidae	Aythya fuligula	Net exporter	388
Anseriformes	Anatidae	Aythya marila	Net exporter	13
Anseriformes	Anatidae	Aythya nyroca	Net exporter	116
Pelecaniformes	Ardeidae	Botaurus stellaris	Importer-exporter	322
Anseriformes	Anatidae	Branta bernicla	Net importer	3
Anseriformes	Anatidae	Branta canadensis	Net importer	1
Anseriformes	Anatidae	Branta leucopsis	Net importer	33
Anseriformes	Anatidae	Branta ruficollis	Net importer	351
Anseriformes	Anatidae	Bucephala clangula	Net exporter	63
Charadriiformes	Burhinidae	Burhinus oedicnemus	Net importer	124
Charadriiformes	Scolopacidae	Calidris alba	Net exporter	74
Charadriiformes	Scolopacidae	Calidris alpina	Net exporter	14734
Charadriiformes	Scolopacidae	Calidris canutus	Net exporter	13
Charadriiformes	Scolopacidae	Calidris falcinellus	Net exporter	17
Charadriiformes	Scolopacidae	Calidris ferruginea	Net exporter	925
Charadriiformes	Scolopacidae	Calidris minuta	Net exporter	1774
Charadriiformes	Scolopacidae	Calidris pugnax	Net exporter	143150
Charadriiformes	Scolopacidae	Calidris temminckii	Net exporter	120
Charadriiformes	Charadriidae	Charadrius alexandrinus	Net exporter	754
Charadriiformes	Charadriidae	Charadrius dubius	Net exporter	429
Charadriiformes	Charadriidae	Charadrius hiaticula	Net exporter	666
Charadriiformes	Laridae	Chlidonias hybrida	Net exporter	3083
Charadriiformes	Laridae	Chlidonias leucopterus	Net exporter	327
Charadriiformes	Laridae	Chlidonias niger	Net exporter	3855
Charadriiformes	Laridae	Chroicocephalus ridibundus	Net exporter	735209
Ciconiiformes	Ciconiidae	Ciconia ciconia	Importer-exporter	1489
Ciconiiformes	Ciconiidae	Ciconia nigra	Importer-exporter	50
Anseriformes	Anatidae	Cygnus columbianus	Net importer	18
Anseriformes	Anatidae	Cygnus cygnus	Net importer	2
Anseriformes	Anatidae	Cygnus olor	Net importer	261
Pelecaniformes	Ardeidae	Egretta garzetta	Importer-exporter	529
Gruiformes	Rallidae	Fulica atra	Net exporter	19366
Charadriiformes	Scolopacidae	Gallinago gallinago	Net exporter	514
Charadriiformes	Scolopacidae	Gallinago media	Net exporter	6
Gruiformes	Rallidae	Gallinula chloropus	Net exporter	203
Charadriiformes	Laridae	Gelochelidon nilotica	Net exporter	14
Charadriiformes	Glareolidae	Glareola pratincola	Net exporter	22
Gruiformes	Gruidae	Grus grus	Importer-exporter	14362
Charadriiformes	Haematopodidae	Haematopus ostralegus	Net exporter	2
Charadriiformes	Recurvirostridae	Himantopus himantopus	Net exporter	2057
Charadriiformes	Laridae	Hydrocoloeus minutus	Net exporter	991
Charadriiformes	Laridae	Hydroprogne caspia	Net exporter	61
Charadriiformes	Laridae	Ichthyaetus melanocephalus	Net exporter	1564
Pelecaniformes	Ardeidae	Ixobrychus minutus	Importer-exporter	46
Charadriiformes	Laridae	Larus cachinnans	Net exporter	95318
Charadriiformes	Laridae	Larus canus	Net exporter	3186
Charadriiformes	Laridae	Larus fuscus	Net exporter	36
Charadriiformes	Laridae	Larus marinus	Net exporter	1
Charadriiformes	Laridae	Larus michahellis	Net exporter	1116
Charadriiformes	Scolopacidae	Limosa lapponica	Net exporter	31
Charadriiformes	Scolopacidae	Limosa limosa	Net exporter	45481
Charadriiformes	Scolopacidae	Lymnocryptes minimus	Net exporter	7
Anseriformes	Anatidae	Mareca penelope	Importer-exporter	101330
Anseriformes	Anatidae	Mareca strepera	Importer-exporter	1494
Anseriformes	Anatidae	Mergellus albellus	Net exporter	49
Suliformes	Phalacrocoracidae	Microcarbo pygmaeus	Net exporter	2
Anseriformes	Anatidae	Netta rufina	Net exporter	2
Charadriiformes	Scolopacidae	Numenius arquata	Net exporter	86132
Charadriiformes	Scolopacidae	Numenius phaeopus	Net exporter	844
Pelecaniformes	Ardeidae	Nycticorax nycticorax	Importer-exporter	374
Suliformes	Phalacrocoracidae	Phalacrocorax carbo	Net exporter	272
Charadriiformes	Scolopacidae	Phalaropus lobatus	Net exporter	8
Pelecaniformes	Threskiornithidae	Platalea leucorodia	Net exporter	1802
Pelecaniformes	Threskiornithidae	Plegadis falcinellus	Net exporter	10
Charadriiformes	Charadriidae	Pluvialis apricaria	Importer-exporter	7296
Charadriiformes	Charadriidae	Pluvialis squatarola	Net exporter	1053
Podicipediformes	Podicipedidae	Podiceps auritus	Net exporter	2
Podicipediformes	Podicipedidae	Podiceps cristatus	Net exporter	241
Podicipediformes	Podicipedidae	Podiceps grisegena	Net exporter	7
Podicipediformes	Podicipedidae	Podiceps nigricollis	Net exporter	548
Gruiformes	Rallidae	Rallus aquaticus	Net exporter	37
Charadriiformes	Recurvirostridae	Recurvirostra avosetta	Net exporter	17969
Anseriformes	Anatidae	Spatula clypeata	Importer-exporter	64464
Anseriformes	Anatidae	Spatula querquedula	Importer-exporter	12484
Charadriiformes	Stercorariidae	Stercorarius parasiticus	Net exporter	1
Charadriiformes	Stercorariidae	Stercorarius pomarinus	Net exporter	1
Charadriiformes	Laridae	Sterna hirundo	Net exporter	1449
Podicipediformes	Podicipedidae	Tachybaptus ruficollis	Net exporter	271
Anseriformes	Anatidae	Tadorna ferruginea	Importer-exporter	3
Anseriformes	Anatidae	Tadorna tadorna	Importer-exporter	867
Charadriiformes	Scolopacidae	Tringa erythropus	Net exporter	15674
Charadriiformes	Scolopacidae	Tringa glareola	Net exporter	3696
Charadriiformes	Scolopacidae	Tringa nebularia	Net exporter	450
Charadriiformes	Scolopacidae	Tringa ochropus	Net exporter	91
Charadriiformes	Scolopacidae	Tringa stagnatilis	Net exporter	407
Charadriiformes	Scolopacidae	Tringa totanus	Net exporter	7987
Charadriiformes	Charadriidae	Vanellus vanellus	Importer-exporter	99746
Charadriiformes	Scolopacidae	Xenus cinereus	Net exporter	1
Gruiformes	Rallidae	Zapornia parva	Net exporter	4
